# Supplementary material for: S-nitrosylation of UCHL1 induces its structural instability and promotes α-synuclein aggregation
Source: Sci Rep. 2017 Mar 16;7:44558. doi: 10.1038/srep44558 (PMC5353675; doi:10.1038/srep44558)
Supplement: Supplementary Table 1 [file srep44558-s2.xls]

## Sheet: Description
Supplementary Table 2: Rotenone induced Parkinson mice model brain revealed differential S-nitrosylation when compared with control mice. A total of 74 S-nitrosylated sites on 50 proteins identified.

## Sheet: SHSY5Y Cells nitrosoproteome  
Name	UniprotKB ID	Gene Symbol	Peptide sequence	SNO-Cysteine	Total-Cysteine	Peptide Score	Protein reported earlier
Actin, cytoplasmic 1	P60709	ACTB	C285DVDIR	1	6	25	Y
Tubulin alpha-1B chain	p68363	TUBA1B	SIQFVDWC347PTGFK AVC376MLSNTTAIAEAWAR	2	12	44,61	Y
Tubulin alpha-1A	Q71U36	TUBA1A	TIQFVDWC347PTGFK AVC376MLSNTTAIAEAWAR	2	12	49,61	Y
Tubulin alpha-1C chain	Q9BQE3	TUBA1C	TIQFVDWC347PTGFK	1	12	49	Y
Tubulin beta-2C chain	P68371	TUBB2C	TAVC354DIPPR NMMAAC303DPR	2	8	47,36	Y
Tubulin beta-2A chain	Q13885	TUBB2A	EIVHIQAGQC12GNQIGAK	1	7	35	Y
Tubulin beta chain	P07437	TUBB	MREIVHIQAGQC12GNQIGAK	1	8	38	Y
Tubulin alpha-3C/D chain	Q13748	TUBA3C	TIQFVDWC347PTGFK AVC376MLSNTTAIAEAWAR	2	12	49,61	N
Tubulin beta-2B chain	Q9BVA1	TUBB2B	EIVHIQAGQC12GNQIGAK	2	8	35	Y
Dihydropyrimidinase-related protein 2	Q16555	DPYSL2	GLYDGPVC404EVSVTPK	1	8	40	Y
Tubulin beta-3 chain	Q13509	TUBB3	NMMAAC303DPR	1	8	32,36	Y
Tubulin alpha-4A chain	P68366	TUBA4A	SIQFVDWC347PTGFK	1	13	44	Y
Tubulin beta-4 chain	P04350	TUBB4	LTTPTYGDLNHLVSATMSGVTTC239LR	1	8	109	N
Clathrin heavy chain 1	Q00610	CLTC	YIQAAC736K	1	31	20	Y
14-3-3 protein zeta/delta	P63104	YWHAZ	YDDMAAC25MK DIC 94NDVLSLLEK	3	3	42,43,12	Y
Tubulin alpha-8 chain	Q9NY65	TUBA8	TIQFVDW347CPTGFK AVC376MLSNTTAIAEAWAR	2	12	49,61	N
Gamma-enolase	P09104	ENO2	TGAPC399R FGANAILGVSLAVC119K	2	6	22,88	Y
Alpha-enolase	P06733	ENO1	SGETEDTFIADLVVGLC389TGQIK VNQIGSVTESLQAC357K	2	6	76,56	Y
Heat shock cognate 71 kDa protein	P11142	HSPA8	TAC267ER VC603NPIITK	2	4	11,20	Y
14-3-3 protein gamma	P61981	YWHAG	NC112SETQYESK	1	3	26	Y
Fructose-bisphosphate aldolase A	P04075	ALDOA	C135AQYK C202QYVTEK ALANSLAC339QGK C290PLLKPWALTFSYGR	4	8	86,19,52,56	Y
Tubulin beta-6 chain	Q9BUF5	TUBB6	VAVCDIPPR	1	8	32	Y
Creatine kinase B-type	P12277	CKB	FC254TGLTQIETLFK	1	5	61	Y
Keratin, type II cytoskeletal 1	P04264	KRT1	FSSC49GGGGGSFGAGGGFGSR	1	3	23	N
Malate dehydrogenase, mitochondrial	P40926	MDH2	GC93DVVVIPAGVPR	1	8	48	Y
Heat shock-related 70 kDa protein 2	P54652	HSPA2	TAC267ER	1	5	11	Y
Pyruvate kinase isozymes M1/M2	P14618	PKM2	GIFPVLC474K NTGIIC49TIGPASR	2	10	34,57	N
Heat shock protein HSP 90-beta	P08238	HSP90AB	AKFENLC564K	1	6	26	Y
Phosphoglycerate mutase 1	P18669	PGAM1	YADLTEDQLPSC152ESLKDTIAR	1	2	72	Y
Sodium/potassium-transporting ATPase subunit alpha-3	P13637	ATP1A3	LIIVEGCQR	1	25	20	Y
Tubulin beta-8 chain	Q3ZCM7	TUBB8	NMMAACDPR	1	9	36	N
Beta-enolase	P13929	ENO3	TGAPC399R VNQIGSVTESIQAC357K SGETEDTFIADLVVGLC389TGQIK	3	6	22,56,76	Y
Heat shock protein HSP 90-alpha	P07900	HSP90AA1	FENLC572K	1	7	22	Y
Keratin, type I cytoskeletal 10	P13645	KRT10	AETEC427QNTEYQQLLDIK	1	4	22	N
14-3-3 protein beta/alpha	P31946	YWHAB	AC191SLAK	1	2	24	N
Fructose-bisphosphate aldolase C	P09972	ALDOC	C135QYVTEK	1	7	19	Y
L-lactate dehydrogenase B chain	P07195	LDHB	VIGSGC164NLDSAR	1	5	64	Y
Aspartate aminotransferase, cytoplasmic	P17174	GOT1	SC 83ASR	1	4	9	Y
Beta-actin-like protein 2	Q562R1	ACTBL2	C286DVDIR	1	6	17	N
Triosephosphate isomerase	P60174	TPI1	IAVAAQNC 67YK IIYGGSVTGATC218K	2	5	29,52	N
V-type proton ATPase catalytic subunit A	P38606	ATP6V1A	C394LGNPER	1	7	20	Y
Sodium/potassium-transporting ATPase subunit alpha-1	P05023	ATP1A1	IISANGC211K LIIVEGC705QR	2	23	11,20	Y
60 kDa heat shock protein, mitochondrial	P10809	HSPD1	C237EFQDAYVLLSEK	1	3	56	Y
Sodium/potassium-transporting ATPase subunit alpha-2	P50993	ATP1A2	LIIVEGC702QR	1	23	20	Y
Tubulin beta-1 chain	Q9H4B7	TUBB1	VAVC354DIPPR	1	10	32	N
Heat shock 70 kDa protein 6	P17066	HSPA6	TAC 269ER	1	8	11	N
Peptidyl-prolyl cis-trans isomerase A	P62937	PPIA	IIPGFMC62QGGDFTR	1	4	73	Y
Heat shock 70 kDa protein 1-like	P34931	HSPA1L	TAC 269ER	1	7	11	N
Heat shock 70 kDa protein 1A/1B	P0DMV8	HSPA1A	TAC 269ER	1	5	11	N
Aspartate aminotransferase, mitochondrial	P00505	GOT2	NLDKEYLPIGGLAEFC106K	1	7	48	Y
Clathrin heavy chain 2	P53675	CLTCL1	YIQAAC 736K	1	37	20	Y
Elongation factor 1-alpha 1	P68104	EEF1A1	SGDAAIVDMVPGKPMC411VESFSDYPPLGR	1	6	56	Y
Malate dehydrogenase, cytoplasmic	P40925	MDH1	ENFSC154LTR	1	4	15	Y
L-lactate dehydrogenase A chain	P00338	LDHA	VIGSGC163NLDSAR	1	5	64	Y
Cofilin-1	P23528	CFL1	AVLFCLSEDKK 39	1	4	14	Y
Elongation factor 2	P13639	EEF2	STLTDSLVC 41K C728LYASVLTAQPR DLEEDHAC567IPIKK ETVSEESNVLC591LSK C369ELLYEGPPDDEAAMGIK KIWC651FGPDGTGPNILTDITK YVEPIEDVPC466GNIVGLVGVDQFLVK	8	17	51,32,17,9,9,40,80,9	Y
Transitional endoplasmic reticulum ATPase	P55072	VCP	GVLFYGPPGC522GK LGDVISIQPC105PDVK	3	12	40,31,28	Y
Putative heat shock protein HSP 90-beta 2	Q58FF8	HSP90AB2P	AKFENLC337K	1	3	26	N
Spectrin alpha chain, brain	Q13813	SPTAN1	GAC1622AGSEDAVK	1	14	19	N
Putative heat shock protein HSP 90-beta-3	Q58FF7	HSP90AB3P	FENLC572K	1	6	22
ADP/ATP translocase 2	P05141	SLC25A5	YFAGNLASGGAAGATSLC129FVYPLDFAR KGTDIMYTGTLDC257 WR		4	51,42	Y
ADP/ATP translocase 3	P12236	SLC25A6	YFAGNLASGGAAGATSLC129FVYPLDFAR	1	4	51	Y
ADP/ATP translocase 1	P12235	SLC25A4	YFAGNLASGGAAGATSLC129FVYPLDFAR	1	4	51	Y
Vimentin	P08670	VIM	QVQSLTC328EVDALKGTNESLER	1	1	100	Y
Sodium/potassium-transporting ATPase subunit alpha-4	Q13733	ATP1A4	LIIVEGC705QR	1	18	20	N
Heterogeneous nuclear ribonucleoprotein D0	Q14103	HNRNPD	FGEVVDC126TLK	1	3	23	Y
Ubiquitin carboxyl-terminal hydrolase isozyme L1	P09936	UCHL1	FSAVALC 220K	1	6	26	Y
Stress-70 protein, mitochondrial	P38646	HSPA9	VC487QGER	1	5	13	N
Nucleoside diphosphate kinase B	P22392	NME2	SC 145AHDWVYE	1	2	26	Y
Glutamine synthetase	P15104	GLUL	AC183LYAGVK	1	11	15	Y
Heterogeneous nuclear ribonucleoprotein A/B	Q99729	HNRNPAB	FGEVVDC98TIK	1	2	23	Y
Cytosolic acyl coenzyme A thioester hydrolase	O00154	ACOT7	C100VAALAR	1	11	14	N
Ras-related protein Rab-1A	P62820	RAB1A	C26DLTTK LLVGNKC 126 DLTTK	2	4	10,26	Y
Heterogeneous nuclear ribonucleoprotein K	P61978	HNRNPK	GSDFDC145ELR IIPTLEEGLQLPSPTATSQLPLESDAVEC132 LNYQHYK	2	5	31,22	Y
Putative Ras-related protein Rab-1C	Q92928	RAB1C	SC23LLLR	1	4	14	Y
Heterogeneous nuclear ribonucleoprotein A1	P09651	HNRNPA1	YHTVNGHNC175 EVR	1	2	22	Y
Spliceosome RNA helicase BAT1	Q13838	BAT1	NC165PHIVVGTPGR	1	8	35	Y
Voltage-dependent anion-selective channel protein 3	Q9Y277	VDAC3	SC36SGVEFSTSGHAYTDTGK	1	6	93	Y
L-lactate dehydrogenase C chain	P07864	LDHC	VIGSGC163NLDSAR	1	6	64	Y
ATP-dependent RNA helicase DDX39	O00148	DDX39	NC164PHVVVGTPGR	1	9	35	Y
Guanine nucleotide-binding protein G(I)/G(S)/G(T) subunit beta-2	P62879	GNB2	TFVSGAC204DASIK KAC 25GDSTLTQITAGLDPVGR	2	13	27,45	Y
40S ribosomal protein S11	P62280	RPS11	NMSVHLSPC116FR DVQIGDIVTVGEC 131RPLSK	4	3	40,53,32,64	Y
Peripherin	P23942	PRPH	ADQLC144QQELR QIQSLTC324EVDGLR	5	12	50,38,37,45,30
Potassium-transporting ATPase alpha chain 2	P54707	ATP12A	LIIVEGC705QR	1	15	20	N
Poly(rC)-binding protein 1	Q15365	PCBP1	INISEGNC 54PER LVVPATQC 109GSLIGK AITIAGVPQSVTEC158VK	3	9	54,32,36	Y
Citrate synthase, mitochondrial	O75390	CS	LPC211VAAK	1	4	22	Y
60S acidic ribosomal protein P0-like	Q8NHW5	RPLP0P6	C27FIVGADNVGSK AGAIAPC119 EVTVPAQNTGLGPEK	2	3	58,63	Y
Heterogeneous nuclear ribonucleoprotein D-like	O14979	HNRPDL	FGEVVDC177TIK	1	3	23	Y
Serine/threonine-protein phosphatase 2A 65 kDa regulatory subunit A alpha isoform	P48454	PPP2R1A	DC294EAEVR	1	12	4	Y
Heterogeneous nuclear ribonucleoprotein A0	O14979	HNRNPA0	C49FGFVTYSNVEEADAAMAASPHAVDGNTVELKR	1		27	N
Serine/threonine-protein phosphatase 2A catalytic subunit alpha isoform	P30153	PPP2CA	C269GNQAAIMELDDTLK	1		13	Y
Heterogeneous nuclear ribonucleoprotein H	Q13151	HNRNPH1	FFSDC34K GLPWSC22SADEVQR DLNYC267FSGMSDHR YGDGGSTFQSTTGHC290VHMR	4		20,40,53,74	Y
40S ribosomal protein S3	P23396	RPS3	AC 119YGVLR GC134EVVVSGK GLC97 AIAQAESLR	3	3	19,36,60	Y
Ras-related protein Rab-4A	P20338	RAB4A	MLASQNIVIILC119GNKK	1	5	2	N
Peroxisome biogenesis factor 1	O43933	PEX1	CEILC750 NVIKNK	1	18	11	Y
Protein disulfide-isomerase	P07237	P4HB	ITEFC343HR	1	7	16	Y
Fascin	Q16658	FSCN1	VAFRDC226EGR	1	11	7	Y
Protein DJ-1	Q99497	PARK7	VTVAGLAGKDPVQC46SR	1	3	74	Y
Elongation factor Tu, mitochondrial	P49411	TUFM	HYAHTDC127PGHADYVK	1	6	8	N
Glycyl-tRNA synthetase	P41250	GARS	NGEC211FR	1	13	26	Y
Peroxiredoxin-6	P30041	PRDX6	DFTPVC 47TTELGR	1	2	21	Y
T-complex protein 1 subunit gamma	P49368	CCT3	TC 40LGPK AC372TILLR IPGGIIEDSC 113 VLR	2	10	8,26,34,60	Y
Stress-induced-phosphoprotein 1	P31948	STIP1	AYEDGC62K ALDLDSSC461K	2	11	8,27,80,37	Y
Ubiquitin-like modifier-activating enzyme 1	P22314	UBA1	SIPIC 632TLK	1	19	12	Y
Probable ATP-dependent RNA helicase DDX5	P17844	DDX5	STC200IYGGAPK LIDFLEC234GK GVEIC221IATPGR GDGPIC170LVLAPTR ELAQQVQQVAAEYC191R	6	9	38,30,30,10,46,30	Y
Obg-like ATPase 1	Q9NTK5	OLA1	LKPEYDIMC187K	1	4	31	Y
40S ribosomal protein S5	P46782	RPS5	AQC 66PIVER VNQAIWLLC155TGAR TIAEC172 LADELINAAK	3	3	23,11,50	Y
Guanine nucleotide-binding protein subunit beta-2-like 1	P63244	GNB2L1	VWNLANC182K LWNTLGVC138K YTVQDESHSEWVSC153VR	3	8	29,38,60	Y
60S ribosomal protein L23	P62829	RPL23	EC125ADLWPR ISLGLPVGAVINC 28ADNTGAK	2	2	13,61	Y
Small nuclear ribonucleoprotein-associated proteins B and B'	P14678	SNRPB	C19ILQDGR	1	3	16	Y
D-3-phosphoglycerate dehydrogenase	O43175	PHGDH	VVNC234AR C295GEEIAVQFVDMVK ALVDHENVISC281 PHLGASTK		13	13,35,41	Y
Poly(rC)-binding protein 2	Q15366	PCBP2	INISEGNC54PER LVVPASQC109GSLIGK	2	6	54,35	Y
26S proteasome non-ATPase regulatory subunit 1	Q99460	PSMD1	SNC806KPSTFAYPAPLEVPKEK	1	18	15	Y
40S ribosomal protein S3a	P61247	RPS3A	LFC 139VGFTK NC96LTNFHGMDLTR AC201QSIYPLHDVFVR	3	4	17,42,45	Y
Voltage-dependent anion-selective channel protein 2	P45880	VDAC2	YKWC76EYGLTFTEK	1	9	9	Y
Heterogeneous nuclear ribonucleoprotein F	P52597	HNRNPF	DLSYC 267LSGMYDHR YGDSEFTVQSTTGHC 290VHMR	2	6	48,45	Y
CAD protein	P27708	CAD	VIEC1215NVR	1	41	17	Y
Splicing factor, arginine/serine-rich 1	Q07955	SFRS1	GPAGNNDC16R EAGDVC148 YADVYR	1	2	34,45	Y
60S ribosomal protein L24	P83731	RPL24	MKVELC6SFSGYK	1	2	50	N
Probable ATP-dependent RNA helicase DDX17	Q92841	DDX17	STC198IYGGAPK GVEIC219IATPGR GDGPIC168LVLAPTR	3	12	38,38,46	Y
T-complex protein 1 subunit alpha	P17987	TCP1	SLHDALC396VVK IC357DDELILIK	2	9	20,36	Y
40S ribosomal protein S4, X isoform	P62701	RPS4X	YKLC124K	1	4	7	Y
60S ribosomal protein L3	P39023	RPL3	VAC 253IGAWHPAR TVFAEHISDEC114K	1	5	27,41	Y
Probable Xaa-Pro aminopeptidase 3	Q9NQH7	XPNPEP3	APVEEAFLYAKFEFEC290R	1	11	5	N
40S ribosomal protein S15a	P62244	RPS15A	C72GVISPR	1	2	23	Y
Exportin-1	O14980	XPO1	C72GVISPR	2	20	29,15	Y
Calreticulin	P27797	CALR	HEQNIDC105GGGYVK	1	3	26	Y
Coatomer subunit beta	P53618	COPB1	C877LTPEK	1	20	1	Y
Elongation factor 1-gamma	P26641	EEF1G	KAAAPAPEEEMDEC266EQALAAEPK	1	6	56	Y
40S ribosomal protein S2	P15880	RPS2	C188GSVLVR IGKPHTVPC182K GC229 TATLGNFAK	3	5	14,52,23	Y
Heterogeneous nuclear ribonucleoprotein M	P52272	HNRNPM	GC114AVVEFK KAC653QIFVR GC694GVVKFESPEVAER	3	5	29,4,37	Y
40S ribosomal protein S16	P62249	RPS16	TATAVAHC25K	1	2	42	Y
60S ribosomal protein L14	P50914	RPL14	C54MQLTDFILK	1	2	40	Y
Ubiquitin carboxyl-terminal hydrolase 5	P45974	USP5	VC838ASEKPPK	1	16	7	Y
Non-POU domain-containing octamer-binding protein	Q15233	NONO	FAC145HSASLTVR	1	2	27	Y
Ras-related C3 botulinum toxin substrate 1	P63000	RAC1	AVLC178PPPVK C6VVVGDGAVGK	3	6	28,14,12	Y
tRNA (cytosine-5-)-methyltransferase NSUN2	Q08J23	NSUN2	C221YLLVHQAK NNSGEEFDC599AFR	2	14	9,10,57	N
Regulatory-associated protein of mTOR	Q8N122	RPTOR	KLC134TSLR	1	30	6	Y
Phosphoenolpyruvate carboxykinase [GTP], mitochondrial	Q16822	PCK2	YVAAAFPSAC306GK	1	14	56	N
60S ribosomal protein L10	P27635	RPL10	LIPDGC 195GVK MLSC105AGADR AKVDEFPLC49 GHMVSDEYEQLSSEALEAAR	3	8	11,29,42	Y
60S ribosomal protein L4	P36578	RPL4	SGQGAFGNMC96R	1	5	46	Y
Protein RCC2	Q9P258	RCC2	AVQDLC428GWR IEYDC305ELVPR GNLYSFGC280 PEYGQLGHNSDGK	4	13	12,32,18,38	Y
Apoptotic chromatin condensation inducer in the nucleus	Q9UKV3	ACIN1	FLC1083ADYAEQDELDYHR	1	7	53	Y
Galectin-1	P09382	LGALS1	DSNNLCLHFNPR 43	1	6	34	Y
40S ribosomal protein S12	P25398	RPS12	LGEWVGLC92K LVEALC69 AEHQINLIK	2	7	37,14	Y
rRNA 2'-O-methyltransferase fibrillarin	P22087	FBL	ANC268IDSTASAEAVFASEVKK	1	2	44	Y
Heterogeneous nuclear ribonucleoprotein L	P14866	HNRNPL	LCFSTAQHAS 581	1	11	48	Y
Serine-threonine kinase receptor-associated protein	Q9Y3F4	STRAP	C305VLPEEDSGELAKPK	1	6	46	Y
40S ribosomal protein S17	P08708	RPS17	VC35EEIAIIPSK	1	1	33	Y
T-complex protein 1 subunit epsilon	P48643	CCT5	SLHDALC407VIR IAILTC253 PFEPPKPK	2	8	21,37	Y
40S ribosomal protein S28	P62857	RPS28	TGSQGQC 27TQVR	1	1	49	Y
Far upstream element-binding protein 3	Q96I24	FUBP3	IQAESGC109K	1	6	23	Y
Filamin-A	P21333	FLNA	YVIC1723VR C1165SGPGLER ,, VGTEC 574GNQK TPC2201EEILVK DGSC2293 GVAYVVQEPGDYEVSVK	5	48	17,21,27,27,33	Y
Polyadenylate-binding protein 1	P11940	PABPC1	VVC132DENGSK	1	4	24	Y
Eukaryotic initiation factor 4A-I	P60842	EIF4A1	AILPC66IK	1	4	12	Y
Eukaryotic initiation factor 4A-II	Q14240	EIF4A2	AIIPC66IK	1	4	12	N
Splicing factor U2AF 65 kDa subunit	P26368	U2AF2	SIEIPRPVDGVEVPGC429GK	1	6	36	N
Synaptic vesicle membrane protein VAT-1 homolog	P54219	VAT1	C50LVLTGFGGYDK	1	9	45	Y
Serine hydroxymethyltransferase, mitochondrial	P34897	SHMT2	NTC 412PGDR	1	8	21	N
Putative heat shock protein HSP 90-beta 4	Q58FF6	HSP90AB4P	FENLC472R	1	11	12	N
Phosphate carrier protein, mitochondrial	Q00325	SLC25A3	FAC237 FER	1	8	13	N
Proliferating cell nuclear antigen	P12004	PCNA	C81AGNEDIITLR DLSHIGDAVVISC162AK	2	6	21,34	Y
60S ribosomal protein L18	Q07020	RPL18	VC101ALR	1	2	7	Y
Plasminogen activator inhibitor 1	Q8NC51	SERBP1	PGHLQEGFGC11VVTNR	1	1	41	Y
Seryl-tRNA synthetase, cytoplasmic	P49591	SARS	YAGLSTC300FR	1	9	40	N
60S ribosomal protein L12	P30050	RPL12	C17TGGEVGATSALAPK , HPHDIIDDINSGAVEC162PAS	2	3	41,18	Y
Isocitrate dehydrogenase [NAD] subunit beta, mitochondrial	O43837	IDH3B	GVIEC185LK	1	5	14	N
DNA replication licensing factor MCM6	Q14566	MCM6	NPVC185ANR	1	17	18	Y
ATP-binding cassette sub-family E member 1	P61221	ABCE1	SC29PVVR YC88ANAFK TQAIVC101 QQLDLTHLK	3	17	18,10,40	Y
Synaptojanin-1	O43426	SYNJ1	LSC209ER	1	20	4	Y
Uncharacterized protein C1orf87	Q8N0U7	C1orf87	ILC238QR	1	7	6	N
ATP-citrate synthase	P53396	ACLY	VDATADYIC 229K GVTIIGPATVGGIKPGC233 FK	2	16	22,37	Y
Heterogeneous nuclear ribonucleoprotein U	Q00839	HNRNPU	APQC562LGK VC335FEMK KMC594LFAGFQR AVVVC607PK GNFTLPEVAEC648 FDEITYVELQKEEAQK	5	13	22,6,15,19,15	Y
40S ribosomal protein S8	P62241	RPS8	NC100IVLIDSTPYR	1	5	37	N
Probable cation-transporting ATPase 13A3	Q9H7F0	ATP13A3	VSVC275R	1	32	9	N
SAM and SH3 domain-containing protein 1	O94885	SASH1	SLPVSIC819R	1	19	1
Cellular nucleic acid-binding protein	P62633	CNBP	EC171TIEAT C161GESGHLAR TSEVNC158 YR	3	22	5,26,25	Y
DNA replication licensing factor MCM3	P25205	MCM3	YVLC360TAPR SVHYC148PATKK	2	11	30,14	Y
Heterogeneous nuclear ribonucleoprotein R	O43390	HNRNPR	SAFLC99GVMK GFC292FLEYEDHK	2	5	28,4	Y
Heterogeneous nuclear ribonucleoprotein Q	O60506	SYNCRIP	SAFLC96GVMK GFC289FLEYEDHK,	2	4	28,4	Y
Talin-1	Q9Y490	TLN1	AVAAGNSC2196R	1	38	36	Y
Talin-2	Q9Y4G6	TLN2	AVAAGNSCR	1	41	36	Y
Tropomyosin alpha-4 chain	P67936	TPM4	C154GDLEEELKNVTNNLK	1	2	11	Y
Serine protease inhibitor Kazal-type 5	Q9NQ38	SPINK5	LPC581TR	1	65	1	N
40S ribosomal protein S6	P62753	RPS6	LNISFPATGC12QK	1	3	35	Y
Ras-related protein Rab-2B	Q8WUD1	RAB2B	SC21LLLQFTDKR	1	4	35	N
60S ribosomal protein L3-like	Q92901	RPL3L	VAC253IGAWHPAR	1	6	27	N
Syntaxin-binding protein 5	Q9WU70	STXBP5	QFIC254SHSDGTLTIWNVRSPAKPVQTITPHGK	1	26	4	N
Heat shock protein 105 kDa	Q92598	HSPH1	DKLC 245GPYEK C650TPSVISFGSK LVEHFC34AEFK	3	16	5,36,11	Y
Alpha-actinin-4	O43707	ACTN4	C351QLEINFNTLQTK	1	8	34	Y
Alpha-actinin-2	P35609	ACTN2	C351QLEINFNTLQTK	1	10	34	Y
60S ribosomal protein L18a	Q02543	RPL18A	C16LPTPK C22HTPPLYR DLTTAGAVTQC109YR	3	5	19,13,34	Y
Dynein light chain 2, cytoplasmic	Q96FJ2	DYNLL2	YNPTWHC 57IVGR	1	2	34	N
Nuclear pore complex protein Nup155	O75694	NUP155	C974ITDTLQELVNQSK	1	28	6	Y
Coiled-coil domain-containing protein 87	Q9NVE4	CCDC87	ASPSPFC303PELR	1	7	32	N
Putative high mobility group protein B1-like 1	B2RPK0	HMGB1L1	MSSYAFFVQTC 23R	1	4	14	N
Splicing factor 3B subunit 3	Q15393	SF3B3	SEHPPLC1156GR	1	19	6	N
Dynein heavy chain 14, axonemal	Q0VDD8	DNAH14	ALGC32GCIASKIECLIR	1	75	31	N
Tripeptidyl-peptidase 2	P29144	TPP2	VALAEAC150R	1	26	30	M
Transcription factor COE2	O08792	EBF2	RLDPSEATPC254IK	1	9	30	N
Protein SEC13 homolog	P55735	SEC13	LATC31SSDR	2	9	23,13	N
Mitogen-activated protein kinase 1	P28482	MAPK1	IC166DFGLAR DLKPSNLLLNTTC161 DLK	1	7	30	Y
Caspase-6	P55212	CASP6	IFIIQAC163R	1	10	30	N
Putative caspase-14-like protein	A0A146LUL6	CASP14L	IFLLQAC45R	1	6	30	N
Caspase3	P42574	CASP3	LFIIQAC163R	1	8	30	Y
Protein phosphatase 1G	O15355	PPM1G	C13SGDGVGAPR	2	12	23,13	Y
Mitogen-activated protein kinase 3	P27361	MAPK3	IC183DFGLAR DLKPSNLLINTTC178DLK	3	6	9,27,29	N
T-complex protein 1 subunit theta	Q94K05	CCT8	NIQAC36K IAVYSC244PFDGMITETK QITSYGETC430 PGLEQYAIKK	1	10	29	Y
Myosin-9	P35579	MYH9	ADFC569IIHYAGK	2	22	14,18	Y
Far upstream element-binding protein 2	Q92945	KHSRP	C436GLVIGR IQQDSGC176K	1	5	2	Y
Nucleoporin NUP188 homolog	Q5SRE5	NUP188	AAAAGGPC 9VR	1	43	28	Y
Serrate RNA effector molecule homolog	Q9BXP5	SRRT	LREC490ELSPGVNR	2	8	22,28	Y
60S ribosomal protein L11	P62913	RPL11	TGC150IGAK IAVHC72 TVR	1	4	27	Y
Filamin-C	Q14315	FLNC	NSFTVDC2660SK	1	45	27	Y
NHP2-like protein 1	P55769	NHP2L1	LLDLVQQSC30NYK	1	4	18	Y
Eukaryotic translation initiation factor 5A-1	P63241	EIF5A	KYEDIC73PSTHNMDVPNIK	1	4	26	Y
Proliferation-associated protein 2G4	Q9UQ80	PA2G4	MGVVEC296AK	1	6	26	Y
Aspartyl-tRNA synthetase, cytoplasmic	P14868	DARS	IGSC130TQQDVELHVQK	1	7	26	Y
Dolichyl-diphosphooligosaccharide--protein glycosyltransferase subunit 1	P04843	RPN1	LKTEGSDLC545DR	1	2	26	Y
40S ribosomal protein S27-like	Q71UM5	RPS27L	LTEGC 77SFR	1	6	31	Y
Bifunctional aminoacyl-tRNA synthetase	P07814	EPRS	SC1377QFVAVR	1	28	13	Y
Eukaryotic peptide chain release factor GTP-binding subunit ERF3A	P15170	GSPT1	LESGSIC327K	1	11	25	Y
Src substrate cortactin	Q14247	CTTN	HC112SQVDSVR	3	3	15,24,24	Y
DNA topoisomerase 2-alpha	P11388	TOP2A	LC170NIFSTK SFGSTC392QLSEK NSTEC455 TLILTEGDSAK	1	13	24	Y
Inosine-5'-monophosphate dehydrogenase 2	P12268	IMPDH2	HGFC140GIPITDTGR	1	8	24	Y
DNA topoisomerase 1	P11387	TOP1	AVAILC630NHQR	2	8	29,17	Y
Myosin-10	P35580	MYH10	ADFC576IIHYAGK IAEC1111 SSQLAEEEEKAK	1	17	16	Y
Nucleolin	P19338	NCL	EALNSC543NK	1	1	22	N
DNA replication licensing factor MCM5	P33992	MCM5	C221VDFQTLK	1	14	22,29	Y
40S ribosomal protein S20	P60866	RPS20	TPC 70GEGSK VC36ADLIR	1	2	21	Y
Delta-1-pyrroline-5-carboxylate synthetase	P54886	ALDH18A1	GDEC 88GLALGR	1	13	21	Y
Cytosol aminopeptidase	P28838	LAP3	LILADALC376YAHTFNPK	1	7	21	Y
Eukaryotic translation initiation factor 3 subunit C	Q99613	EIF3C	GC443ILTLVER	2	12	21,17	Y
Staphylococcal nuclease domain-containing protein 1	Q7KZF4	SND1	LSEC152EEQAK EVC96FTIENK	1	12	21	Y
Protein transport protein Sec31A	O94979	SEC31A	SC60ATFSSSHR	1	17	21	Y
DnaJ homolog subfamily A member 2	O60884	DNAJA2	VIEPGC308VR	1	11	21	Y
T-complex protein 1 subunit delta	P50991	CCT4	SIHDALC 410VIR	1	9	21	N
DAZ-associated protein 1	Q96EP5	DAZAP1	NIDPKPC85TPR	1	4	20	Y
Importin-5	O00410	IPO5	TKENVNATENC972ISAVGK	1	26	20	N
60S ribosomal protein L37	P61927	RPL37	C37GYPAKR	1	4	19	Y
Peptidyl-prolyl cis-trans isomerase	Q02790	FKBP4	TQLAVC 396QQR	1	5	7	Y
Rap guanine nucleotide exchange factor 2	Q9Y4G8	RAPGEF2	LLNIAC377AAKAK	1	15	18	N
Eukaryotic translation initiation factor 2 subunit 1	P05198	EIF2S1	PGLSC6R	1	5	18	Y
60S ribosomal protein L13	P26373	RPL13	TIC61SHVQNMIK	1	1	18	Y
60S ribosomal protein L9	P32969	RPL9	LLTGDC74QK	1	2	17	Y
Glutamate-rich WD repeat-containing protein 1	Q9BQ67	GRWD1	LC235FSTSSHL	1	7	13	N
Heterogeneous nuclear ribonucleoprotein L-like	Q8WVV9	HNRPLL	LC535FSTSSHL	1	15	16	N
Histone deacetylase 1	Q13547	HDAC1	ISIC408SSDKR	1	10	15	N

## Sheet: Control Cells nitrosoproteome
Nitrosylated peptide not detected

## Sheet: PD Mice nitrosoproteome
Name	UniprotKB ID	Gene Symbol	Peptide sequence	SNO-Cysteine	Total-Cysteine	Peptide Score	Protein reported earlier
Tubulin beta-5 chain	P99024	Tubb5	MREIVHIQAGQC12GNQIGAK LTTPTYGDLNHLVSATMSGVTTC239LR NMMAAC303DPR TAVC354DIPPR	4	7	49,40,27,32	Y
Tubulin beta-2C chain	P68372	Tubb2c	MREIVHLQAGQC12GNQIGAK TAVC354DIPPR	2	7	49,32	Y
Tubulin beta-3 chain	Q9ERD7	Tubb3	EIVHIQAGQC12GNQIGAK	1	7	24	Y
Actin, cytoplasmic 1	P60710	Actb	C285DVDIRK	1	6	23	Y
Vimentin	P20152	Vim	QVQSLTC328EVDALKGTNESLER	1	1	85	Y
Tubulin alpha-1B chain	P05213	Tuba1b	SIQFVDWC347PTGFK AVC376MLSNTTAIAEAWAR	2	11	19,34	Y
Glyceraldehyde-3-phosphate dehydrogenase	P16858	Gapdh	AAIC22SGK VPTPNVSVVDLTC245R	2	5	9,65	Y
Poly(rC)-binding protein 1	P60335	Pcbp1	INISEGNC54PER LVVPATQC109GSLIGK	2	9	61,8	Y
Tubulin alpha-1A chain	P68369	Tuba1a	AVC376MLSNTTAIAEAWAR	1	11	34	Y
Poly(rC)-binding protein 2	Q61990	Pcbp2	INISEGNC54PER LVVPATQC109GSLIGK	2	7	61,19	Y
40S ribosomal protein S28	P62858	Rps28	TGSQGQC27TQVR	1	1	53	Y
Heat shock cognate 71 kDa protein	P63017	Hspa8	TAC267ER VC603NPIITK	2	4	3,13	Y
Heterogeneous nuclear ribonucleoprotein A/B	Q99020	Hnrnpab	FGEVVDC104TIK	1	2	12	Y
Spliceosome RNA helicase	Q9Z1N5	Bat1	NC165PHIVVGTPGR	1	8	29	Y
14-3-3 protein gamma	P61982	Ywhag	NC112SETQYESK	1	3	24	Y
Beta-actin-like protein	Q8BFZ3	Actbl2	C286DVDIRK	1	6	4	Y
60 kDa heat shock protein, mitochondrial	P63038	Hspd1	GQKC237EFQDAYVLLSEK AAVEEGIVLGGGC442ALLR C447IPALDSLKPANEDQK	3	3	5,44,13	Y
40S ribosomal protein S3a	P97351	Rps3a	AC202QSIYPLHDVFVR	1	4	45	Y
14-3-3 protein theta	P68254	Ywhaq	YDDMATC25MK	1	5	12	Y
L-lactate dehydrogenase A chain	P06151	Ldha	VIGSGC163NLDSAR IVSSKDYC84VTANSK	2	6	27,21	Y
Heterogeneous nuclear ribonucleoprotein K	P61979	Hnrnpk	GSDFDC145ELR	1	5	20	Y
40S ribosomal protein S20	P60867	Rps20	KTPC70GEGSK	1	2	36	Y
Elongation factor 2	P58252	Eef2	STLTDSLVC41K	1	17	34	Y
ADP/ATP translocase 2	P51881	Slc25a5	GLGDC160LVK KGTDIMYTGTLDC257WR	2	4	8,32	Y
60S ribosomal protein L4	Q9D8E6	Rpl4	SGQGAFGNMC96R	1	5	39	Y
Peripherin	P15331	Prph	GQEPARADQLC148QQELR	1	2	32	N
Heterogeneous nuclear ribonucleoprotein U	Q8VEK3	Hnrnpu	KDC473EVVMMIGLPGAGK MC570LFAGFQR	2	14	17,7	Y
ADP/ATP translocase	P48962	Slc25a5	GADIMYTGTLDC257WR	1	4	15	Y
Splicing factor, arginine/serine-rich 1	Q6PDM2	Sfrs1	EAGDVC148YADVYR	1	2	37	N
40S ribosomal protein S17	P63276	Rps17	VC35EEIAIIPSKK	1	1	26	Y
D-3-phosphoglycerate dehydrogenase	Q61753	Phgdh	NAGTC369LSPAVIVGLLR	1	14	35	Y
T-complex protein 1 subunit gamma	P80318	Cct3	VEKIPGGIIEDSC213VLR AC372TILLR	2	10	29,4	Y
ATP-citrate synthase	Q91V92	Acly	YIC20TTSAIQNR	1	16	34	Y
40S ribosomal protein S11	P62281	Rps11	C60PFTGNVSIR NMSVHLSPC116FR	1	3	33,19	Y
60S acidic ribosomal protein	P14869	Rplp0	C27FIVGADNVGSK AGAIAPC119EVTVPAQNTGLGPEK	2	3	1,33	Y
Protein DJ-1	Q99LX0	Park7	VTVAGLAGKDPVQC46SR	1	4	35	Y
Peptidyl-prolyl cis-trans isomerase	P30416	Fkbp4	TQLAVC396QQR	1	7	32	Y
Heterogeneous nuclear ribonucleoprotein D-like	Q9Z130	Hnrpdl	FGEVVDC58TIK	1	3	12	Y
Heterogeneous nuclear ribonucleoprotein D0	Q60668	Hnrnpd	FGEVVDC126TLK	1	3	12	Y
60S ribosomal protein L14	Q9CR57	Rpl14	ALVDGPC42TR C54MQLTDFILK	2	2	24,15	Y
Ubiquitin carboxyl-terminal hydrolase isozyme L1	Q9R0P9	Uchl1	FSAVALC220K	1	6	24	Y
Non-POU domain-containing octamer-binding protein	Q99K48	Nono	FAC147HSASLTVR	1	2	24	Y
40S ribosomal protein S3	P62908	Rps3	GC134EVVVSGK GLC97AIAQAESLR	2	3	17,22	N
Guanine nucleotide-binding protein subunit beta-2-like 1	P68040	Gnb2l1	LWNTLGVC138K VWNLANC182K	2	8	22,6	Y
40S ribosomal protein S2	P25444	Rps2	C188GSVLVR GC229TATLGNFAK	2	5	5,22	N
T-complex protein 1 subunit epsilon	P80316	Cct5	VINSC181HR SLHDALC407VIR	2	8	21,14	Y
Synaptic vesicle membrane protein VAT-1	Q62465	Vat1	C63LVLTGFGGYDK	1	4	21	Y
40S ribosomal protein S21	Q9CQR2	Rps21	KC17SASNR TYGIC56GAIR	2	2	12,20	Y
60S ribosomal protein L18a	P62717	Rpl18a	C22HTPPLYR	1	5	18	Y
Protein RCC2	Q8BK67	Rcc2	YGC142LSGVR IEYDC303ELVPR	2	13	11,15	Y

## Sheet: Control mice nitrosoproteome
Name	UniprotKB ID	Gene Symbol	Peptide sequence	SNO-Cysteine	Total-Cysteine	Peptide Score	Protein reported earlier
Tubulin beta-2C chain	P68372	Tubb2c	NMMAAC303DPR	1	7	22	N
Tubulin beta-3 chain	Q9ERD7	Tubb3	NMMAAC303DPR	1	7	22	Y
Tubulin beta-5 chain	P99024	Tubb5	NMMAAC303DPR	1	7	22	Y
Tubulin beta-2A chain	Q7TMM9	Tubb2a	LTTPTYGDLNHLVSATMSGVTTC239LR NMMAAC303DPR	2	7	22,12	Y
Tubulin beta-6 chain	Q922F4	Tubb6	NMMAAC303DPR	1	8	22	Y
Tubulin alpha-1B chain	P05213	Tuba1b	SIQFVDWC347PTGFK	1	11	16	Y
Alpha-enolase	P17182	Eno1	TGAPC399R	1	6	25	Y
Malate dehydrogenase, mitochondrial	P08249	Mdh2	TIIPLISQC212TPK	1	8	13	Y
14-3-3 protein zeta/delta	P63101	Ywhaz	AC189SLAK	1	3	3	Y
Gamma-enolase	P17183	Eno2	TGAPC399R	1	6	25	Y
Glyceraldehyde-3-phosphate dehydrogenase	P16858	Gapdh	AAIC22SGK	1	5	7	Y
Pyruvate kinase isozymes	P52480	Pkm2	GIFPVLC474K	1	10	13	N
L-lactate dehydrogenase B chain	P16125	Ldhb	VIGSGC164NLDSAR	1	5	16	Y
Peptidyl-prolyl cis-trans isomerase A	P17742	Ppia	IIPGFMC62QGGDFTR	1	3	18	Y
